# Supplementary material for: Exploring the Mystery of the Sweetness of Baijiu by Sensory Evaluation, Compositional Analysis and Multivariate Data Analysis
Source: Foods. 2021 Nov 17;10(11):2843. doi: 10.3390/foods10112843 (PMC8622430; doi:10.3390/foods10112843)
Supplement: Supplementary file 1 [file foods-10-02843-s001.zip]

Archive with 1 entries (1 files):
- foods-1464642-SI.pdf
